# Supplementary material for: HPLC Analysis and In Vitro and In Silico Evaluation of the Biological Activity of Polyphenolic Components Separated with Solvents of Various Polarities from Helichrysum italicum
Source: Molecules. 2023 Aug 23;28(17):6198. doi: 10.3390/molecules28176198 (PMC10488648; doi:10.3390/molecules28176198)
Supplement: Supplementary file 1 [file molecules-28-06198-s001.zip]

Archive with 1 entries (1 files):
- molecules-2561932-supplementary.pdf
